# Supplementary material for: The circRNA circVAMP3 restricts influenza A virus replication by interfering with NP and NS1 proteins
Source: PLoS Pathog. 2023 Aug 21;19(8):e1011577. doi: 10.1371/journal.ppat.1011577 (PMC10441791; doi:10.1371/journal.ppat.1011577)
Supplement: S1 Table — (XLSX) [file ppat.1011577.s008.xlsx]

## Sheet: Fig.1B
Relative amount of circVAMP3 post infection
	Mock			WSN			PR8			CA04
Relative amount of circVAMP3	1.0544	1.08723	0.872316	4.40458	4.84368	3.80675	2.40721	2.46548	2.47963	3.83798	4.1046	3.60513
Mean	1.00465			4.35167			2.45077			3.84924
SD	0.115772			0.520483			0.115772			0.115772
FTEST				0.0942866	ns		0.198084	ns		0.353348	ns
TTEST				0.000406201	**		3.3209e-05	**		5.73989e-05	**

## Sheet: Fig.1C
Relative amount of circVAMP3 post infection
WSN(hpi)	0			4			8			12
Relative amount of circVAMP3	0.902521	1.10967	0.998505	3.03827	3.03118	2.8079	3.98229	3.29223	2.78162	6.13785	5.56588	6.99929
Mean	1.00356			2.95912			3.35205			6.23434
SD	0.103666			0.131009			0.602566			0.721559
FTEST				0.770097	ns		0.0574946	ns		0.040447	*
TTEST				3.4941e-05	**		0.00265078	**		0.00549741	**

## Sheet: Fig.1F
Relative amount of RNA
		Mock			RNaseR
	Relative amount of circVAMP3	0.835926	1.02901	1.16255	0.839188	1.05378	0.93404
	Relative amount of VAMP3 mRNA	0.979157	1.0259	0.9955	0.00586157	0.00929394	0.00512868
Mean	Relative amount of circVAMP3	1.00916			0.942337
	Relative amount of VAMP3 mRNA	1.00019			0.0067614
SD	Relative amount of circVAMP3	0.164215			0.107539
	Relative amount of VAMP3 mRNA	0.0237227			0.00222365
FTEST	Relative amount of circVAMP3				0.600269	ns
	Relative amount of VAMP3 mRNA				0.0174196	*
TTEST	Relative amount of circVAMP3				0.58712	ns
	Relative amount of VAMP3 mRNA				0.00016879	**

## Sheet: Fig.1G
Relative amount of RNA
	CircVAMP3			Mean	SD	VAMP3 mRNA			Mean	SD	RIG-I mRNA			Mean	SD
0	0.938503	1.19898	0.888691	1.00873	0.16664	0.996988	0.999926	1.0031	1	0.00305484	1.12507	1.01966	0.871698	1.00548	0.127281
8	1.09832	1.1402	1.08524	1.10792	0.0287073	0.759274	0.761522	0.741376	0.754057	0.0110394	0.110072	0.112595	0.109265	0.110644	0.00173682
12	0.794166	1.05023	1.00905	0.951148	0.137501	0.747868	0.745512	0.728076	0.740485	0.0108112	0.0588576	0.0576691	0.0566233	0.0577167	0.00111789
24	1.7153	1.51586	1.4263	1.55249	0.147943	0.697681	0.707668	0.714973	0.706774	0.00868085	0.0218122	0.0232066	0.01546	0.0201596	0.00412922
30	1.82773	1.91334	2.0945	1.94519	0.136203	0.760491	0.749302	0.700612	0.736802	0.0318368	0.0279984	0.0228164	0.0168209	0.0225452	0.00559365

## Sheet: Fig1.H
Ratio of RNA
	WSN	Cytoplasm			Mean		Nucleus			Mean
Ratio of circVAMP3 (％)	-	83.6243	81.9333	78.7469	81.4348		19.0913	16.6643	19.94	18.5652
	+	72.858	86.5814	80.2082	79.8825		24.2994	17.272	18.781	20.1175
Ratio of GAPDH (％)	-	66.3659	64.803	66.2554	65.8081		32.7337	33.9088	35.9332	34.1919
	+	69.3165	69.8467	63.3195	67.4942		35.1288	34.1077	28.2807	32.5058
Ratio of MALAT1 (％)	-	3.90239	4.6331	4.88977	4.47509		94.8644	95.0935	96.6169	95.5249
	+	9.54544	9.73135	9.39707	9.55795		85.9069	91.5064	93.9128	90.4421

## Sheet: Fig.2C
Relative amount of mRNA
	QKI5 mRNA			Mean	SD	FTEST	TTEST	Difference	ISG15 mRNA			Mean	SD	FTEST	TTEST	Difference
0	1.02295	0.906245	1.0787	1.00263	0.0880042				0.827924	1.06251	1.13678	1.00907	0.161213
10	1.76164	1.7435	1.65638	1.72051	0.0562748	0.580457	0.000285315	**	106.707	96.4365	91.2294	98.1242	7.87547	0.000837714	0.002177	**
40	1.7537	2.00885	2.13985	1.96747	0.196375	0.33449	0.00148203	**	189.378	146.125	146.125	160.543	24.9724	8.33472e-05	0.00806687	**

## Sheet: Fig.2D
Relative amount of circVAMP3
	NC			QKI-siRNA-1			QKI-siRNA-2			EIF4A3-siRNA-1			EIF4A3-siRNA-2			DHX9-siRNA-1			DHX9-siRNA-2
circVAMP3	1.01874	0.929709	1.05582	0.793958	0.674734	0.701067	0.397538	0.455766	0.608675	0.875503	1.00032	1.07401	0.92846	0.925083	0.954212	0.990044	1.1902	0.821484	0.731158	0.943352	0.74759
Mean	1.00142			0.723253			0.487326			0.983275			0.935918			1.00058			0.807367
SD	0.0648132			0.0626319			0.109049			0.100343			0.0159325			0.184585			0.118053
FTEST				0.965778	ns		0.522076	ns		0.588778	ns		0.11397	ns		0.219519	ns		0.463218	ns
TTEST				0.00590292	**		0.00216963	**		0.805438	ns		0.16437	ns		0.994382	ns		0.06707	ns

## Sheet: Fig.2E
Relative amount of circVAMP3
	Myc-EV			Myc-QKI-5			FLAG-EV			FLAG-EIF4A3
circVAMP3	0.887785	1.34569	0.837041	2.34314	2.62189	3.00339	1.08081	0.960081	0.963699	1.02374	0.916325	0.932372
Mean	1.02351			2.65614			1.00153			0.95748
SD	0.280172			0.331455			0.0686849			0.0579428
FTEST				0.833478	ns					0.831548	ns
TTEST				0.00286437	**					0.443663	ns

## Sheet: Fig.2F
Transcript aboundence (% input)
		-WSN α-IgG			Mean	SD	-WSN α-QKI5			Mean	SD	FTEST	TTEST	Difference	+WSN α-IgG			Mean	SD	+WSN α-QKI5			Mean	SD	FTEST	TTEST	Difference
	NUMB	0.911722	0.97716	1.12246	1.00378	0.107863	4.30367	12.0239	5.53981	7.28912	4.14674	0.00135227	0.059756	ns	1.1531	0.89953	0.964093	1.00557	0.131774	3.80483	6.87176	3.53431	4.73697	1.85373	0.0100556	0.036306	*
	intron 2	1.9103	0.497353	1.05253	1.15339	0.711852	10.1872	10.5027	10.0636	10.2512	0.226412	0.183737	2.98506e-05	**	1.55228	1.66187	0.387645	1.2006	0.706166	8.92394	9.64496	8.66862	9.07917	0.506342	0.679111	9.60338e-05	**
	intron 4	1.38191	0.911723	0.793701	1.02911	0.311181	3.74944	4.04558	1.7688	3.18794	1.2379	0.118871	0.0428365	*	0.933033	1.07177	1	1.0016	0.0693841	3.52869	3.0748	1.53595	2.71315	1.04444	0.00878768	0.104305	ns

## Sheet: Fig.3A
Relative amount of circVAMP3									Relative amount of circVAMP3
	293T									A549
	EV			CircVAMP3						EV			CircVAMP3
	0.657035	1.11325	1.36716	24.1082	27.4875	16.1051				1.17546	0.68484	1.24224	15.1538	18.9569	17.2532
Mean	1.04581			22.5669					Mean	1.03418			17.1213
SD	0.359835			5.84564					SD	0.304372			1.90495

[truncated: 41 more sheets: Fig.3B, Fig.3D, Fig.3E, Fig.3G, Fig.3H, Fig.3J, Fig.3L, Fig.4C&D, Fig.4F, Fig.4G, Fig.4J, Fig.5C, Fig.5D, Fig.5E, Fig.5F, Fig.5G, Fig.5J, Fig.5K, Fig.5L, Fig.5M …]
